# Supplementary material for: An Investigation into the Re-Emergence of Disease Following Cessation of Antibiotic Treatment in Balb/c Mice Infected with Inhalational Burkholderia pseudomallei
Source: Antibiotics (Basel). 2022 Oct 20;11(10):1442. doi: 10.3390/antibiotics11101442 (PMC9598772; doi:10.3390/antibiotics11101442)
Supplement: Supplementary file 1 [file antibiotics-11-01442-s001.zip]

Archive with 1 entries (1 files):
- antibiotics-1947237-supplementary.pdf
